# Supplementary material for: Rose Bengal-Incorporated Supramolecular Gels as a Topical Platform for Localized Antimicrobial Photodynamic Therapy
Source: Int J Mol Sci. 2025 Nov 26;26(23):11455. doi: 10.3390/ijms262311455 (PMC12692460; doi:10.3390/ijms262311455)
Supplement: Supplementary file 1 [file ijms-26-11455-s001.zip]

Archive with 1 entries (1 files):
- ijms-3988418-supplementary.pdf
